# Supplementary material for: Differential Inhibition of Anaplerotic Pyruvate Carboxylation and Glutaminolysis-Fueled Anabolism Underlies Distinct Toxicity of Selenium Agents in Human Lung Cancer
Source: Metabolites. 2023 Jun 21;13(7):774. doi: 10.3390/metabo13070774 (PMC10383978; doi:10.3390/metabo13070774)
Supplement: Supplementary file 1 [file metabolites-13-00774-s001.zip]

Archive with 1 entries (1 files):
- metabolites-2307650-supplementary.pdf
